# Supplementary material for: An integrated pipeline for prediction of Clostridioides difficile infection
Source: Sci Rep. 2023 Oct 2;13:16532. doi: 10.1038/s41598-023-41753-7 (PMC10545794; doi:10.1038/s41598-023-41753-7)
Supplement: Supplementary file 2 — Supplementary Tables. [file 41598_2023_41753_MOESM2_ESM.xlsx]

## Sheet: eTable1
eTable 1. Summary of the best tuning parameters selected for each model based on the largest ROC value from the training dataset.
Sampling strategy	ML method	data source	PSM ratio	Genetic predictor	smote/rose train	# of predictors	parameters selected for the best performance in training dataset
SMOTE	C5.0	nonMyCode	1:5	included	13508	12	trials = 20, model = rules and winnow = FALSE.
SMOTE	C5.0	nonMyCode	1:10	included	13352	12	trials = 20, model = rules and winnow = FALSE.
SMOTE	C5.0	nonMyCode	no	not included	13464	11	trials = 20, model = rules and winnow = FALSE.
SMOTE	C5.0	nonMyCode	no	included	13464	12	trials = 20, model = rules and winnow = FALSE.
ROSE	C5.0	MyCode	no	not included	19862	11	trials = 10, model = rules and winnow = TRUE.
ROSE	C5.0	MyCode	no	included	19862	12	trials = 20, model = tree and winnow = FALSE.
SMOTE	C5.0	nonMyCode	1:5	not included	13508	11	trials = 20, model = rules and winnow = FALSE.
SMOTE	C5.0	nonMyCode	1:10	not included	13352	11	trials = 20, model = rules and winnow = FALSE.
SMOTE	C5.0	MyCode	1:10	not included	3240	11	trials = 20, model = rules and winnow = FALSE.
SMOTE	C5.0	MyCode	1:10	included	3240	12	trials = 20, model = rules and winnow = FALSE.
SMOTE	C5.0	MyCode	no	included	3128	12	trials = 20, model = rules and winnow = FALSE.
SMOTE	C5.0	MyCode	no	not included	3128	11	trials = 20, model = rules and winnow = FALSE.
SMOTE	C5.0	MyCode	1:5	included	3240	12	trials = 20, model = tree and winnow = FALSE.
SMOTE	C5.0	MyCode	1:5	not included	3240	11	trials = 20, model = rules and winnow = FALSE.
SMOTE	gbm	nonMyCode	1:5	included	13508	12	n.trees = 150, interaction.depth =3, shrinkage = 0.1 and n.minobsinnode = 10.
SMOTE	gbm	nonMyCode	1:10	included	13352	12	n.trees = 150, interaction.depth = 3, shrinkage = 0.1 and n.minobsinnode = 10.
SMOTE	gbm	nonMyCode	no	not included	13464	11	n.trees = 150, interaction.depth =3, shrinkage = 0.1 and n.minobsinnode = 10.
SMOTE	gbm	nonMyCode	no	included	13464	12	n.trees = 150, interaction.depth = 3, shrinkage = 0.1 and n.minobsinnode = 10.
ROSE	gbm	MyCode	no	not included	19862	11	n.trees = 150, interaction.depth = 3, shrinkage = 0.1 and n.minobsinnode = 10.
ROSE	gbm	MyCode	no	included	19862	12	n.trees = 150, interaction.depth = 3, shrinkage = 0.1 and n.minobsinnode = 10.
SMOTE	gbm	nonMyCode	1:5	not included	13508	11	n.trees = 150, interaction.depth = 3, shrinkage = 0.1 and n.minobsinnode = 10.
SMOTE	gbm	nonMyCode	1:10	not included	13352	11	n.trees = 150, interaction.depth = 3, shrinkage = 0.1 and n.minobsinnode = 10.
SMOTE	gbm	MyCode	1:10	not included	3240	11	n.trees = 150, interaction.depth = 3, shrinkage = 0.1 and n.minobsinnode = 10.
SMOTE	gbm	MyCode	1:10	included	3240	12	n.trees = 150, interaction.depth = 3, shrinkage = 0.1 and n.minobsinnode = 10.
SMOTE	gbm	MyCode	no	included	3128	12	n.trees = 150, interaction.depth = 3, shrinkage = 0.1 and n.minobsinnode = 10.
SMOTE	gbm	MyCode	no	not included	3128	11	n.trees = 150, interaction.depth = 3, shrinkage = 0.1 and n.minobsinnode = 10.
SMOTE	gbm	MyCode	1:5	included	3240	12	n.trees = 150, interaction.depth = 3, shrinkage = 0.1 and n.minobsinnode = 10.
SMOTE	gbm	MyCode	1:5	not included	3240	11	n.trees = 150, interaction.depth = 3, shrinkage = 0.1 and n.minobsinnode = 10.
SMOTE	glm	nonMyCode	1:5	included	13508	12	NA
SMOTE	glm	nonMyCode	1:10	included	13352	12	NA
SMOTE	glm	nonMyCode	no	not included	13464	11	NA
SMOTE	glm	nonMyCode	no	included	13464	12	NA
ROSE	glm	MyCode	no	not included	19862	11	NA
ROSE	glm	MyCode	no	included	19862	12	NA
SMOTE	glm	nonMyCode	1:5	not included	13508	11	NA
SMOTE	glm	nonMyCode	1:10	not included	13352	11	NA
SMOTE	glm	MyCode	1:10	not included	3240	11	NA
SMOTE	glm	MyCode	1:10	included	3240	12	NA
SMOTE	glm	MyCode	no	included	3128	12	NA
SMOTE	glm	MyCode	no	not included	3128	11	NA
SMOTE	glm	MyCode	1:5	included	3240	12	NA
SMOTE	glm	MyCode	1:5	not included	3240	11	NA
SMOTE	LogitBoost	nonMyCode	1:5	included	13508	12	nIter = 11.
SMOTE	LogitBoost	nonMyCode	1:10	included	13352	12	nIter = 31.
SMOTE	LogitBoost	nonMyCode	no	not included	13464	11	nIter = 31.
SMOTE	LogitBoost	nonMyCode	no	included	13464	12	nIter = 31.
ROSE	LogitBoost	MyCode	no	not included	19862	11	nIter = 31.
ROSE	LogitBoost	MyCode	no	included	19862	12	nIter = 11.
SMOTE	LogitBoost	nonMyCode	1:5	not included	13508	11	nIter = 11.
SMOTE	LogitBoost	nonMyCode	1:10	not included	13352	11	nIter = 31.
SMOTE	LogitBoost	MyCode	1:10	not included	3240	11	nIter = 11.
SMOTE	LogitBoost	MyCode	1:10	included	3240	12	nIter = 31.
SMOTE	LogitBoost	MyCode	no	included	3128	12	nIter = 11.
SMOTE	LogitBoost	MyCode	no	not included	3128	11	nIter = 31.
SMOTE	LogitBoost	MyCode	1:5	included	3240	12	nIter = 21.
SMOTE	LogitBoost	MyCode	1:5	not included	3240	11	nIter = 31.
SMOTE	nnet	nonMyCode	1:5	included	13508	12	size = 5 and decay = 0.1.
SMOTE	nnet	nonMyCode	1:10	included	13352	12	size = 5 and decay = 0.1.
SMOTE	nnet	nonMyCode	no	not included	13464	11	size = 5 and decay = 0.
SMOTE	nnet	nonMyCode	no	included	13464	12	size = 5 and decay = 0.1.
ROSE	nnet	MyCode	no	not included	19862	11	size = 5 and decay = 0.1.
ROSE	nnet	MyCode	no	included	19862	12	size = 5 and decay = 1e-04.
SMOTE	nnet	nonMyCode	1:5	not included	13508	11	size = 5 and decay = 0.1.
SMOTE	nnet	nonMyCode	1:10	not included	13352	11	size = 5 and decay = 0.1.
SMOTE	nnet	MyCode	1:10	not included	3240	11	size = 5 and decay = 0.1.
SMOTE	nnet	MyCode	1:10	included	3240	12	size = 5 and decay = 0.1.
SMOTE	nnet	MyCode	no	included	3128	12	size = 3 and decay = 0.1.
SMOTE	nnet	MyCode	no	not included	3128	11	size = 5 and decay = 0.1.
SMOTE	nnet	MyCode	1:5	included	3240	12	size = 3 and decay = 0.1.
SMOTE	nnet	MyCode	1:5	not included	3240	11	size = 5 and decay = 0.1.
SMOTE	svmRadialWeights	nonMyCode	1:5	included	13508	12	sigma = 0.09028125, C = 1 and Weight = 1.
SMOTE	svmRadialWeights	nonMyCode	1:10	included	13352	12	sigma = 0.09124006, C = 0.25 and Weight = 1.
SMOTE	svmRadialWeights	nonMyCode	no	not included	13464	11	sigma = 0.1194924, C = 1 and Weight = 1.
SMOTE	svmRadialWeights	nonMyCode	no	included	13464	12	sigma = 0.09203244, C = 0.25 and Weight = 1.
ROSE	svmRadialWeights	MyCode	no	not included	19862	11	sigma = 0.1109077, C = 1 and Weight = 1.
ROSE	svmRadialWeights	MyCode	no	included	19862	12	sigma = 0.08532008, C = 1 and Weight= 1.
SMOTE	svmRadialWeights	nonMyCode	1:5	not included	13508	11	sigma = 0.1123624, C = 1 and Weight = 1.
SMOTE	svmRadialWeights	nonMyCode	1:10	not included	13352	11	sigma = 0.1183602, C = 0.25 and Weight = 1.
SMOTE	svmRadialWeights	MyCode	1:10	not included	3240	11	sigma = 0.09585164, C = 0.25 and Weight = 1.
SMOTE	svmRadialWeights	MyCode	1:10	included	3240	12	sigma = 0.0741591, C = 1 and Weight = 1.
SMOTE	svmRadialWeights	MyCode	no	included	3128	12	sigma = 0.07047145, C = 0.25 and Weight = 1.
SMOTE	svmRadialWeights	MyCode	no	not included	3128	11	sigma = 0.08624728, C = 0.25 and Weight = 1.
SMOTE	svmRadialWeights	MyCode	1:5	included	3240	12	sigma = 0.06875388, C = 0.5 and Weight = 1.
SMOTE	svmRadialWeights	MyCode	1:5	not included	3240	11	sigma = 0.09103829, C = 0.25 and Weight = 1.
SMOTE	treebag	nonMyCode	1:5	included	13508	12	NA
SMOTE	treebag	nonMyCode	1:10	included	13352	12	NA
SMOTE	treebag	nonMyCode	no	not included	13464	11	NA
SMOTE	treebag	nonMyCode	no	included	13464	12	NA
ROSE	treebag	MyCode	no	not included	19862	11	NA
ROSE	treebag	MyCode	no	included	19862	12	NA
SMOTE	treebag	nonMyCode	1:5	not included	13508	11	NA
SMOTE	treebag	nonMyCode	1:10	not included	13352	11	NA
SMOTE	treebag	MyCode	1:10	not included	3240	11	NA
SMOTE	treebag	MyCode	1:10	included	3240	12	NA
SMOTE	treebag	MyCode	no	included	3128	12	NA
SMOTE	treebag	MyCode	no	not included	3128	11	NA
SMOTE	treebag	MyCode	1:5	included	3240	12	NA
SMOTE	treebag	MyCode	1:5	not included	3240	11	NA
SMOTE	xgbDART	nonMyCode	1:5	included	13508	12	nrounds = 150, max_depth = 3, eta = 0.4, gamma = 0, subsample = 1, colsample_bytree = 0.8, rate_drop = 0.01, skip_drop = 0.95 and min_child_weight = 1.
SMOTE	xgbDART	nonMyCode	1:10	included	13352	12	nrounds = 150, max_depth = 3, eta= 0.4, gamma = 0, subsample = 1, colsample_bytree = 0.8, rate_drop =0.01, skip_drop = 0.95 and min_child_weight = 1.
SMOTE	xgbDART	nonMyCode	no	not included	13464	11	nrounds = 150, max_depth = 3, eta= 0.4, gamma = 0, subsample = 1, colsample_bytree = 0.8, rate_drop =0.01, skip_drop = 0.95 and min_child_weight = 1.
SMOTE	xgbDART	nonMyCode	no	included	13464	12	nrounds = 150, max_depth = 3, eta= 0.4, gamma = 0, subsample = 1, colsample_bytree = 0.8, rate_drop =0.01, skip_drop = 0.95 and min_child_weight = 1.
ROSE	xgbDART	MyCode	no	not included	19862	11	nrounds = 150, max_depth = 3, eta= 0.4, gamma = 0, subsample = 0.75, colsample_bytree = 0.8, rate_drop =0.01, skip_drop = 0.95 and min_child_weight = 1.
ROSE	xgbDART	MyCode	no	included	19862	12	nrounds = 150, max_depth = 3, eta = 0.4, gamma = 0, subsample = 0.75, colsample_bytree = 0.8, rate_drop = 0.01, skip_drop = 0.95 and min_child_weight = 1.
SMOTE	xgbDART	nonMyCode	1:5	not included	13508	11	nrounds = 150, max_depth = 3, eta = 0.4, gamma = 0, subsample = 1, colsample_bytree = 0.8, rate_drop = 0.01, skip_drop = 0.95 and min_child_weight = 1.
SMOTE	xgbDART	nonMyCode	1:10	not included	13352	11	nrounds = 150, max_depth = 3, eta = 0.4, gamma = 0, subsample = 1, colsample_bytree = 0.8, rate_drop = 0.01, skip_drop = 0.95 and min_child_weight = 1.
SMOTE	xgbDART	MyCode	1:10	not included	3240	11	nrounds = 150, max_depth = 3, eta = 0.4, gamma = 0, subsample = 1, colsample_bytree = 0.8, rate_drop = 0.5, skip_drop = 0.95 and min_child_weight = 1.
SMOTE	xgbDART	MyCode	1:10	included	3240	12	nrounds = 150, max_depth = 3, eta = 0.3, gamma = 0, subsample = 1, colsample_bytree = 0.8, rate_drop = 0.01, skip_drop = 0.95 and min_child_weight = 1
SMOTE	xgbDART	MyCode	no	included	3128	12	nrounds = 150, max_depth = 2, eta = 0.4, gamma = 0, subsample = 1, colsample_bytree = 0.6, rate_drop = 0.01, skip_drop = 0.95 and min_child_weight = 1.
SMOTE	xgbDART	MyCode	no	not included	3128	11	nrounds = 150, max_depth = 3, eta = 0.4, gamma = 0, subsample = 1, colsample_bytree = 0.8, rate_drop = 0.01, skip_drop = 0.95 and min_child_weight = 1.
SMOTE	xgbDART	MyCode	1:5	included	3240	12	nrounds = 150, max_depth = 3, eta = 0.4, gamma = 0, subsample = 1, colsample_bytree = 0.8, rate_drop = 0.01, skip_drop = 0.95 and min_child_weight = 1.
SMOTE	xgbDART	MyCode	1:5	not included	3240	11	nrounds = 150, max_depth = 3, eta = 0.4, gamma = 0, subsample = 1, colsample_bytree = 0.8, rate_drop = 0.01, skip_drop = 0.95 and min_child_weight = 1.

## Sheet: eTable2
eTable 2. Compare the upsampling strategies in MyCode training and testing datasets using F1 score and Mathews correlation coefficient(MCC) as the metrics for performance.
ML algorithm	F1_train	F1_test	MCC_train	MCC_test	genetic feature	upsampling
C5.0	0.838986	0.213864	0.674615	0.126227	excluded	smote
C5.0	0.838986	0.213864	0.674615	0.126227	excluded	rose
C5.0	0.751289	0.245742	0.506453	0.175408	included	smote
C5.0	0.909931	0.208609	0.815542	0.119905	included	rose
gbm	0.681195	0.261413	0.40676	0.196605	excluded	smote
gbm	0.681195	0.261413	0.40676	0.196605	excluded	rose
gbm	0.76494	0.268041	0.548826	0.200694	included	smote
gbm	0.683581	0.260384	0.409095	0.195647	included	rose
glm	0.652244	0.247798	0.354092	0.180378	excluded	smote
glm	0.652244	0.247798	0.354092	0.180378	excluded	rose
glm	0.69403	0.241125	0.426105	0.164772	included	smote
glm	0.654959	0.249412	0.358127	0.182685	included	rose
LogitBoost	0.63789	0.269634	0.352925	0.20557	excluded	smote
LogitBoost	0.63789	0.269634	0.352925	0.20557	excluded	rose
LogitBoost	0.6676	0.269693	0.398567	0.20451	included	smote
LogitBoost	0.63789	0.269634	0.352925	0.20557	included	rose
nnet	0.69673	0.239343	0.389224	0.175932	excluded	smote
nnet	0.69673	0.239343	0.389224	0.175932	excluded	rose
nnet	0.73224	0.255745	0.467419	0.192028	included	smote
nnet	0.700937	0.247916	0.412071	0.18401	included	rose
svmRadialWeights	0.698613	0.234788	0.423898	0.158957	excluded	smote
svmRadialWeights	0.698613	0.234788	0.423898	0.158957	excluded	rose
svmRadialWeights	0.736045	0.241567	0.46501	0.175535	included	smote
svmRadialWeights	0.706718	0.236533	0.435846	0.16119	included	rose
treebag	0.879292	0.176211	0.750034	0.0765611	excluded	smote
treebag	0.879292	0.176211	0.750034	0.0765611	excluded	rose
treebag	0.945514	0.221977	0.893948	0.144132	included	smote
treebag	0.936883	0.170732	0.871512	0.0770648	included	rose
xgbDART	0.731433	0.258228	0.482235	0.191345	excluded	smote
xgbDART	0.731433	0.258228	0.482235	0.191345	excluded	rose
xgbDART	0.78794	0.26312	0.597772	0.192039	included	smote
xgbDART	0.743362	0.252378	0.500393	0.182887	included	rose

## Sheet: eTable3
eTable3. Summary of performance metrics for prediction of CDI in the training and testing datasets across eight ML algorithms using SMOTE as the oversampling method.
rs2227306	source	SMOTE	algorithms	DeltaTime	Time_To_Train	Time_to_Predict	Train_Accuracy	Train_AccuracyLower	Train_AccuracyUpper	Train_Sensitivity	Train_Specificity	Train_Pos_Pred_Value	Train_Neg_Pred_Value	Train_Precision	Train_Recall	Train_F1	Train_Prevalence	Train_Detection_Rate	Train_Detection_Prevalence	Balanced_Accuracy	Test_Accuracy	Test_AccuracyLower	Test_AccuracyUpper	Test_Sensitivity	Test_Specificity	Test_Pos_Pred_Value	Test_Neg_Pred_Value	Test_Precision	Test_Recall	Test_F1	Test_Prevalence	Test_Detection_Rate	Test_Detection_Prevalence	Balanced_Accuracy
without	nonMyCode	ratio_5	glm	10.53925 secs	10.43057 secs	0.10868 secs	0.76086	0.753531	0.768075	0.693379	0.82834	0.801558	0.72984	0.801558	0.693379	0.743555	0.5	0.34669	0.432519	0.76086	0.793895	0.787479	0.800201	0.491884	0.823876	0.217066	0.942308	0.217066	0.491884	0.30121	0.0903065	0.0444204	0.20464	0.65788
without	nonMyCode	ratio_5	xgbDART	39.27652 mins	39.27563 mins	0.0008856455 mins	0.820327	0.813708	0.826806	0.769173	0.87148	0.856833	0.790597	0.856833	0.769173	0.81064	0.5	0.384587	0.448847	0.820327	0.827353	0.821347	0.833238	0.527876	0.857083	0.268293	0.948152	0.268293	0.527876	0.355767	0.0903065	0.0476706	0.177681	0.692479
without	nonMyCode	ratio_5	nnet	5.00953 mins	5.008793 mins	0.0007377585 mins	0.783104	0.776014	0.790069	0.758838	0.80737	0.797544	0.77	0.797544	0.758838	0.77771	0.5	0.379419	0.475734	0.783104	0.77879	0.772213	0.785264	0.593507	0.797184	0.225107	0.951819	0.225107	0.593507	0.326412	0.0903065	0.0535976	0.238098	0.695346
without	nonMyCode	ratio_5	treebag	3.4713 mins	3.389393 mins	0.08190733 mins	0.893799	0.888449	0.898976	0.844817	0.94278	0.936566	0.858663	0.936566	0.844817	0.888329	0.5	0.422409	0.451019	0.893799	0.773692	0.767062	0.78022	0.529993	0.797884	0.206546	0.944753	0.206546	0.529993	0.297249	0.0903065	0.0478618	0.231725	0.663939
without	nonMyCode	ratio_5	gbm	1.591906 mins	1.589792 mins	0.002113907 mins	0.796884	0.789958	0.803681	0.754793	0.838975	0.824174	0.773833	0.824174	0.754793	0.787959	0.5	0.377397	0.457909	0.796884	0.80817	0.801921	0.814305	0.558927	0.832913	0.249292	0.950056	0.249292	0.558927	0.344798	0.0903065	0.0504748	0.202473	0.69592
without	nonMyCode	ratio_5	LogitBoost	28.41492 secs	27.12788 secs	1.287039 secs	0.742286	0.734777	0.749689	0.825494	0.659077	0.707718	0.790656	0.707718	0.825494	0.762083	0.5	0.412747	0.583209	0.742286	0.651456	0.643941	0.658915	0.750882	0.641586	0.172168	0.962885	0.172168	0.750882	0.280111	0.0903065	0.0678096	0.393856	0.696234
without	nonMyCode	ratio_5	C5.0	3.654816 mins	3.644356 mins	0.01046011 mins	0.792241	0.785259	0.799096	0.773966	0.810515	0.803327	0.781936	0.803327	0.773966	0.788374	0.5	0.386983	0.481726	0.792241	0.782551	0.776012	0.788984	0.601976	0.800476	0.230478	0.952961	0.230478	0.601976	0.333333	0.0903065	0.0543624	0.235868	0.701226
without	nonMyCode	ratio_5	svmRadialWeights	1.956265 hours	1.953761 hours	0.002504008 hours	0.772169	0.764958	0.779261	0.743859	0.800479	0.788504	0.757584	0.788504	0.743859	0.765531	0.5	0.371929	0.47169	0.772169	0.766936	0.76024	0.773534	0.547636	0.788707	0.204641	0.94613	0.204641	0.547636	0.297946	0.0903065	0.0494551	0.241667	0.668171
with	nonMyCode	ratio_5	glm	8.837188 secs	8.656139 secs	0.1810498 secs	0.759587	0.752245	0.766815	0.692031	0.827142	0.800139	0.728688	0.800139	0.692031	0.742169	0.5	0.346016	0.432445	0.759587	0.797081	0.790702	0.80335	0.486944	0.827869	0.219256	0.942044	0.219256	0.486944	0.302366	0.0903065	0.0439743	0.200561	0.657407
with	nonMyCode	ratio_5	xgbDART	39.27833 mins	39.27735 mins	0.0009805361 mins	0.819203	0.812569	0.825698	0.76453	0.873877	0.858392	0.78774	0.858392	0.76453	0.808747	0.5	0.382265	0.445327	0.819203	0.835128	0.829229	0.840904	0.533522	0.865069	0.281879	0.949189	0.281879	0.533522	0.36887	0.0903065	0.0481805	0.170926	0.699295
with	nonMyCode	ratio_5	nnet	5.027224 mins	5.025758 mins	0.001466246 mins	0.773742	0.766548	0.780816	0.725734	0.82175	0.802817	0.749761	0.802817	0.725734	0.762332	0.5	0.362867	0.451992	0.773742	0.79689	0.790508	0.803161	0.539167	0.822474	0.231656	0.947309	0.231656	0.539167	0.324072	0.0903065	0.0486903	0.210184	0.680821
with	nonMyCode	ratio_5	treebag	3.497177 mins	3.414408 mins	0.08276838 mins	0.894623	0.889291	0.899782	0.855902	0.933343	0.927748	0.866259	0.927748	0.855902	0.890378	0.5	0.427951	0.461279	0.894623	0.768785	0.762106	0.775363	0.54693	0.790808	0.206062	0.946186	0.206062	0.54693	0.299343	0.0903065	0.0493914	0.239692	0.668869
with	nonMyCode	ratio_5	gbm	1.595312 mins	1.593058 mins	0.00225395 mins	0.79621	0.789276	0.803015	0.744158	0.848262	0.83063	0.768281	0.83063	0.744158	0.78502	0.5	0.372079	0.447948	0.79621	0.817921	0.811792	0.823932	0.539873	0.845523	0.257576	0.948746	0.257576	0.539873	0.348758	0.0903065	0.0487541	0.18928	0.692698
with	nonMyCode	ratio_5	LogitBoost	28.89456 secs	27.67314 secs	1.221423 secs	0.754943	0.747555	0.76222	0.666567	0.843319	0.80968	0.71665	0.80968	0.666567	0.731186	0.5	0.333283	0.411624	0.754943	0.810528	0.804307	0.816634	0.48271	0.843071	0.233926	0.942586	0.233926	0.48271	0.315135	0.0903065	0.0435919	0.186349	0.662891
with	nonMyCode	ratio_5	C5.0	3.512377 mins	3.501693 mins	0.01068352 mins	0.787448	0.780408	0.794361	0.80707	0.767825	0.776593	0.799189	0.776593	0.80707	0.791538	0.5	0.403535	0.519623	0.787448	0.752023	0.745188	0.758765	0.653493	0.761805	0.214055	0.956797	0.214055	0.653493	0.32248	0.0903065	0.0590147	0.275699	0.707649
with	nonMyCode	ratio_5	svmRadialWeights	1.882546 hours	1.879977 hours	0.002569066 hours	0.770446	0.763217	0.777558	0.726333	0.81456	0.796616	0.74852	0.796616	0.726333	0.759853	0.5	0.363167	0.455887	0.770446	0.786948	0.780456	0.793333	0.517996	0.813647	0.216264	0.944458	0.216264	0.517996	0.305134	0.0903065	0.0467784	0.216302	0.665821
with	nonMyCode	no	glm	8.704046 secs	8.603105 secs	0.1009417 secs	0.76634	0.759098	0.773467	0.700535	0.832145	0.806705	0.735364	0.806705	0.700535	0.749881	0.5	0.350267	0.434195	0.76634	0.816217	0.810465	0.821866	0.529158	0.840356	0.217972	0.955005	0.217972	0.529158	0.308759	0.0775674	0.0410454	0.188306	0.684757
with	nonMyCode	no	xgbDART	39.84131 mins	39.84037 mins	0.0009378592 mins	0.822341	0.815778	0.828764	0.784314	0.860368	0.848875	0.799558	0.848875	0.784314	0.815318	0.5	0.392157	0.461973	0.822341	0.823756	0.818095	0.829312	0.591793	0.843262	0.240985	0.960886	0.240985	0.591793	0.3425	0.0775674	0.0459038	0.190484	0.717527
with	nonMyCode	no	nnet	5.120332 mins	5.119537 mins	0.0007951061 mins	0.783942	0.776893	0.790869	0.74287	0.825015	0.809354	0.762388	0.809354	0.74287	0.774688	0.5	0.371435	0.458928	0.783942	0.802703	0.796797	0.80851	0.588193	0.820741	0.216252	0.959516	0.216252	0.588193	0.316238	0.0775674	0.0456246	0.210979	0.704467
with	nonMyCode	no	treebag	3.497432 mins	3.409858 mins	0.08757356 mins	0.89743	0.892182	0.902506	0.861408	0.933452	0.928286	0.870722	0.928286	0.861408	0.893597	0.5	0.430704	0.463978	0.89743	0.779974	0.773834	0.786024	0.592513	0.795738	0.196092	0.958716	0.196092	0.592513	0.294665	0.0775674	0.0459597	0.234378	0.694125
with	nonMyCode	no	gbm	1.600324 mins	1.598055 mins	0.002268513 mins	0.800802	0.793954	0.80752	0.76738	0.834225	0.82235	0.781955	0.82235	0.76738	0.793914	0.5	0.38369	0.466578	0.800802	0.814989	0.809222	0.820652	0.615551	0.831759	0.235278	0.962587	0.235278	0.615551	0.340434	0.0775674	0.0477467	0.202937	0.723655
with	nonMyCode	no	LogitBoost	29.94156 secs	28.5883 secs	1.35326 secs	0.755199	0.747845	0.762443	0.652555	0.857843	0.821121	0.711733	0.821121	0.652555	0.727197	0.5	0.326277	0.397356	0.755199	0.835539	0.830027	0.840942	0.511159	0.862816	0.238575	0.954524	0.238575	0.511159	0.325315	0.0775674	0.0396493	0.166192	0.686988
with	nonMyCode	no	C5.0	3.802426 mins	3.791767 mins	0.01065862 mins	0.800802	0.793954	0.80752	0.798723	0.802882	0.802058	0.799556	0.802058	0.798723	0.800387	0.5	0.399361	0.49792	0.800802	0.784107	0.778007	0.790114	0.662347	0.794346	0.213111	0.965489	0.213111	0.662347	0.322468	0.0775674	0.0513766	0.241079	0.728346
with	nonMyCode	no	svmRadialWeights	1.864421 hours	1.861693 hours	0.002728618 hours	0.775178	0.768031	0.782207	0.726679	0.823678	0.804738	0.750846	0.804738	0.726679	0.763719	0.5	0.363339	0.4515	0.775178	0.809292	0.80346	0.815024	0.558675	0.830367	0.216881	0.95722	0.216881	0.558675	0.312462	0.0775674	0.043335	0.19981	0.694521
without	nonMyCode	ratio_10	glm	10.53925 secs	10.43057 secs	0.10868 secs	0.76086	0.753531	0.768075	0.693379	0.82834	0.801558	0.72984	0.801558	0.693379	0.743555	0.5	0.34669	0.432519	0.76086	0.793895	0.787479	0.800201	0.491884	0.823876	0.217066	0.942308	0.217066	0.491884	0.30121	0.0903065	0.0444204	0.20464	0.65788
without	nonMyCode	ratio_10	xgbDART	39.27652 mins	39.27563 mins	0.0008856455 mins	0.820327	0.813708	0.826806	0.769173	0.87148	0.856833	0.790597	0.856833	0.769173	0.81064	0.5	0.384587	0.448847	0.820327	0.827353	0.821347	0.833238	0.527876	0.857083	0.268293	0.948152	0.268293	0.527876	0.355767	0.0903065	0.0476706	0.177681	0.692479
without	nonMyCode	ratio_10	nnet	5.00953 mins	5.008793 mins	0.0007377585 mins	0.783104	0.776014	0.790069	0.758838	0.80737	0.797544	0.77	0.797544	0.758838	0.77771	0.5	0.379419	0.475734	0.783104	0.77879	0.772213	0.785264	0.593507	0.797184	0.225107	0.951819	0.225107	0.593507	0.326412	0.0903065	0.0535976	0.238098	0.695346
without	nonMyCode	ratio_10	treebag	3.4713 mins	3.389393 mins	0.08190733 mins	0.893799	0.888449	0.898976	0.844817	0.94278	0.936566	0.858663	0.936566	0.844817	0.888329	0.5	0.422409	0.451019	0.893799	0.773692	0.767062	0.78022	0.529993	0.797884	0.206546	0.944753	0.206546	0.529993	0.297249	0.0903065	0.0478618	0.231725	0.663939
without	nonMyCode	ratio_10	gbm	1.591906 mins	1.589792 mins	0.002113907 mins	0.796884	0.789958	0.803681	0.754793	0.838975	0.824174	0.773833	0.824174	0.754793	0.787959	0.5	0.377397	0.457909	0.796884	0.80817	0.801921	0.814305	0.558927	0.832913	0.249292	0.950056	0.249292	0.558927	0.344798	0.0903065	0.0504748	0.202473	0.69592
without	nonMyCode	ratio_10	LogitBoost	28.41492 secs	27.12788 secs	1.287039 secs	0.742286	0.734777	0.749689	0.825494	0.659077	0.707718	0.790656	0.707718	0.825494	0.762083	0.5	0.412747	0.583209	0.742286	0.651456	0.643941	0.658915	0.750882	0.641586	0.172168	0.962885	0.172168	0.750882	0.280111	0.0903065	0.0678096	0.393856	0.696234
without	nonMyCode	ratio_10	C5.0	3.654816 mins	3.644356 mins	0.01046011 mins	0.792241	0.785259	0.799096	0.773966	0.810515	0.803327	0.781936	0.803327	0.773966	0.788374	0.5	0.386983	0.481726	0.792241	0.782551	0.776012	0.788984	0.601976	0.800476	0.230478	0.952961	0.230478	0.601976	0.333333	0.0903065	0.0543624	0.235868	0.701226
without	nonMyCode	ratio_10	svmRadialWeights	1.956265 hours	1.953761 hours	0.002504008 hours	0.772169	0.764958	0.779261	0.743859	0.800479	0.788504	0.757584	0.788504	0.743859	0.765531	0.5	0.371929	0.47169	0.772169	0.766936	0.76024	0.773534	0.547636	0.788707	0.204641	0.94613	0.204641	0.547636	0.297946	0.0903065	0.0494551	0.241667	0.668171
with	nonMyCode	ratio_10	glm	8.837188 secs	8.656139 secs	0.1810498 secs	0.759587	0.752245	0.766815	0.692031	0.827142	0.800139	0.728688	0.800139	0.692031	0.742169	0.5	0.346016	0.432445	0.759587	0.797081	0.790702	0.80335	0.486944	0.827869	0.219256	0.942044	0.219256	0.486944	0.302366	0.0903065	0.0439743	0.200561	0.657407
with	nonMyCode	ratio_10	xgbDART	39.27833 mins	39.27735 mins	0.0009805361 mins	0.819203	0.812569	0.825698	0.76453	0.873877	0.858392	0.78774	0.858392	0.76453	0.808747	0.5	0.382265	0.445327	0.819203	0.835128	0.829229	0.840904	0.533522	0.865069	0.281879	0.949189	0.281879	0.533522	0.36887	0.0903065	0.0481805	0.170926	0.699295
with	nonMyCode	ratio_10	nnet	5.027224 mins	5.025758 mins	0.001466246 mins	0.773742	0.766548	0.780816	0.725734	0.82175	0.802817	0.749761	0.802817	0.725734	0.762332	0.5	0.362867	0.451992	0.773742	0.79689	0.790508	0.803161	0.539167	0.822474	0.231656	0.947309	0.231656	0.539167	0.324072	0.0903065	0.0486903	0.210184	0.680821
with	nonMyCode	ratio_10	treebag	3.497177 mins	3.414408 mins	0.08276838 mins	0.894623	0.889291	0.899782	0.855902	0.933343	0.927748	0.866259	0.927748	0.855902	0.890378	0.5	0.427951	0.461279	0.894623	0.768785	0.762106	0.775363	0.54693	0.790808	0.206062	0.946186	0.206062	0.54693	0.299343	0.0903065	0.0493914	0.239692	0.668869
with	nonMyCode	ratio_10	gbm	1.595312 mins	1.593058 mins	0.00225395 mins	0.79621	0.789276	0.803015	0.744158	0.848262	0.83063	0.768281	0.83063	0.744158	0.78502	0.5	0.372079	0.447948	0.79621	0.817921	0.811792	0.823932	0.539873	0.845523	0.257576	0.948746	0.257576	0.539873	0.348758	0.0903065	0.0487541	0.18928	0.692698
with	nonMyCode	ratio_10	LogitBoost	28.89456 secs	27.67314 secs	1.221423 secs	0.754943	0.747555	0.76222	0.666567	0.843319	0.80968	0.71665	0.80968	0.666567	0.731186	0.5	0.333283	0.411624	0.754943	0.810528	0.804307	0.816634	0.48271	0.843071	0.233926	0.942586	0.233926	0.48271	0.315135	0.0903065	0.0435919	0.186349	0.662891
with	nonMyCode	ratio_10	C5.0	3.512377 mins	3.501693 mins	0.01068352 mins	0.787448	0.780408	0.794361	0.80707	0.767825	0.776593	0.799189	0.776593	0.80707	0.791538	0.5	0.403535	0.519623	0.787448	0.752023	0.745188	0.758765	0.653493	0.761805	0.214055	0.956797	0.214055	0.653493	0.32248	0.0903065	0.0590147	0.275699	0.707649
with	nonMyCode	ratio_10	svmRadialWeights	1.882546 hours	1.879977 hours	0.002569066 hours	0.770446	0.763217	0.777558	0.726333	0.81456	0.796616	0.74852	0.796616	0.726333	0.759853	0.5	0.363167	0.455887	0.770446	0.786948	0.780456	0.793333	0.517996	0.813647	0.216264	0.944458	0.216264	0.517996	0.305134	0.0903065	0.0467784	0.216302	0.665821
without	MyCode	ratio_10	glm	2.660197 secs	2.623335 secs	0.03686285 secs	0.69784	0.6817	0.713621	0.648765	0.746914	0.71937	0.680157	0.71937	0.648765	0.682246	0.5	0.324383	0.450926	0.69784	0.730467	0.716081	0.744499	0.572254	0.746251	0.183673	0.945906	0.183673	0.572254	0.27809	0.0907184	0.051914	0.282643	0.659253
without	MyCode	ratio_10	xgbDART	13.38677 mins	13.38641 mins	0.0003621856 mins	0.796914	0.782642	0.810647	0.750617	0.84321	0.827211	0.771751	0.827211	0.750617	0.787055	0.5	0.375309	0.453704	0.796914	0.756162	0.74221	0.76972	0.537572	0.77797	0.194561	0.944017	0.194561	0.537572	0.285714	0.0907184	0.0487677	0.250655	0.657771
without	MyCode	ratio_10	nnet	1.106673 mins	1.106381 mins	0.000291578 mins	0.724383	0.708645	0.739714	0.707407	0.741358	0.732268	0.717015	0.732268	0.707407	0.719623	0.5	0.353704	0.483025	0.724383	0.707132	0.692403	0.721542	0.606936	0.717128	0.176322	0.948151	0.176322	0.606936	0.27326	0.0907184	0.0550603	0.312271	0.662032
without	MyCode	ratio_10	treebag	47.85867 secs	47.13117 secs	0.7275 secs	0.911111	0.900783	0.92069	0.869753	0.952469	0.948183	0.879704	0.948183	0.869753	0.907276	0.5	0.434877	0.458642	0.911111	0.689827	0.674874	0.704488	0.511561	0.707612	0.148615	0.93557	0.148615	0.511561	0.230319	0.0907184	0.046408	0.312271	0.609587
without	MyCode	ratio_10	gbm	23.70722 secs	23.67096 secs	0.03625751 secs	0.741667	0.726227	0.756669	0.724691	0.758642	0.75016	0.733731	0.75016	0.724691	0.737206	0.5	0.362346	0.483025	0.741667	0.724698	0.710223	0.738829	0.595376	0.737601	0.184588	0.94811	0.184588	0.595376	0.281806	0.0907184	0.0540115	0.292606	0.666488
without	MyCode	ratio_10	LogitBoost	7.305686 secs	7.016917 secs	0.2887688 secs	0.68642	0.670127	0.702375	0.573457	0.799383	0.740829	0.652064	0.740829	0.573457	0.646486	0.5	0.286728	0.387037	0.68642	0.752491	0.738473	0.766121	0.552023	0.772491	0.194898	0.945307	0.194898	0.552023	0.288084	0.0907184	0.0500787	0.256948	0.662257
without	MyCode	ratio_10	C5.0	33.71861 secs	33.59082 secs	0.1277835 secs	0.725	0.709272	0.740321	0.740741	0.709259	0.718133	0.732314	0.718133	0.740741	0.729262	0.5	0.37037	0.515741	0.725	0.680388	0.665323	0.695176	0.647399	0.683679	0.169569	0.951063	0.169569	0.647399	0.268746	0.0907184	0.058731	0.346356	0.665539
without	MyCode	ratio_10	svmRadialWeights	9.364998 mins	9.353741 mins	0.01125756 mins	0.715432	0.699552	0.730923	0.71358	0.717284	0.716233	0.714637	0.716233	0.71358	0.714904	0.5	0.35679	0.498148	0.715432	0.693235	0.678325	0.707849	0.630058	0.699539	0.173016	0.949883	0.173016	0.630058	0.271482	0.0907184	0.0571578	0.330362	0.664798
with	MyCode	ratio_10	glm	2.68304 secs	2.645349 secs	0.03769159 secs	0.699383	0.683265	0.71514	0.649383	0.749383	0.721536	0.681257	0.721536	0.649383	0.683561	0.5	0.324691	0.45	0.699383	0.728107	0.713684	0.74218	0.552023	0.745675	0.178006	0.943451	0.178006	0.552023	0.269204	0.0907184	0.0500787	0.281332	0.648849
with	MyCode	ratio_10	xgbDART	13.6583 mins	13.65793 mins	0.0003697594 mins	0.804321	0.790234	0.817856	0.743827	0.864815	0.846208	0.771476	0.846208	0.743827	0.791721	0.5	0.371914	0.439506	0.804321	0.771631	0.757972	0.784872	0.488439	0.799885	0.195829	0.94002	0.195829	0.488439	0.27957	0.0907184	0.0443104	0.226272	0.644162
with	MyCode	ratio_10	nnet	1.152561 mins	1.152258 mins	0.0003028154 mins	0.721914	0.706136	0.73729	0.699383	0.744444	0.732385	0.712345	0.732385	0.699383	0.715504	0.5	0.349691	0.477469	0.721914	0.707394	0.692669	0.7218	0.609827	0.717128	0.177013	0.948513	0.177013	0.609827	0.274382	0.0907184	0.0553225	0.312533	0.663477
with	MyCode	ratio_10	treebag	51.73123 secs	50.9239 secs	0.8073392 secs	0.94321	0.934678	0.95093	0.924074	0.962346	0.960847	0.926873	0.960847	0.924074	0.942102	0.5	0.462037	0.480864	0.94321	0.677766	0.662672	0.692588	0.488439	0.696655	0.138411	0.931739	0.138411	0.488439	0.215699	0.0907184	0.0443104	0.320136	0.592547
with	MyCode	ratio_10	gbm	24.82913 secs	24.79227 secs	0.03686023 secs	0.764815	0.749822	0.779328	0.733333	0.796296	0.782609	0.749129	0.782609	0.733333	0.75717	0.5	0.366667	0.468519	0.764815	0.744363	0.730204	0.758147	0.557803	0.762976	0.190148	0.945338	0.190148	0.557803	0.283615	0.0907184	0.050603	0.266125	0.66039
with	MyCode	ratio_10	LogitBoost	7.520873 secs	7.233928 secs	0.2869444 secs	0.68642	0.670127	0.702375	0.573457	0.799383	0.740829	0.652064	0.740829	0.573457	0.646486	0.5	0.286728	0.387037	0.68642	0.752491	0.738473	0.766121	0.552023	0.772491	0.194898	0.945307	0.194898	0.552023	0.288084	0.0907184	0.0500787	0.256948	0.662257
with	MyCode	ratio_10	C5.0	37.898 secs	37.77359 secs	0.1244092 secs	0.739815	0.724341	0.754854	0.701852	0.777778	0.759519	0.722892	0.759519	0.701852	0.729548	0.5	0.350926	0.462037	0.739815	0.731778	0.717412	0.745787	0.589595	0.745963	0.188018	0.947966	0.188018	0.589595	0.285115	0.0907184	0.0534872	0.284478	0.667779
with	MyCode	ratio_10	svmRadialWeights	9.554731 mins	9.543603 mins	0.01112865 mins	0.726543	0.710841	0.741835	0.711728	0.741358	0.733461	0.720024	0.733461	0.711728	0.722431	0.5	0.355864	0.485185	0.726543	0.703199	0.688417	0.717668	0.627168	0.710784	0.177869	0.95027	0.177869	0.627168	0.277139	0.0907184	0.0568956	0.319874	0.668976
without	MyCode	no	glm	3.339133 secs	3.298878 secs	0.04025435 secs	0.710678	0.694435	0.726525	0.652813	0.768542	0.73825	0.688825	0.73825	0.652813	0.692908	0.5	0.326407	0.442136	0.710678	0.749292	0.73649	0.761777	0.473262	0.773773	0.156499	0.943064	0.156499	0.473262	0.235216	0.0814637	0.0385537	0.246352	0.623517
without	MyCode	no	xgbDART	13.45749 mins	13.4571 mins	0.0003903151 mins	0.814578	0.800507	0.828058	0.780051	0.849105	0.837912	0.794258	0.837912	0.780051	0.807947	0.5	0.390026	0.465473	0.814578	0.762143	0.749554	0.774398	0.505348	0.784918	0.172445	0.947067	0.172445	0.505348	0.257143	0.0814637	0.0411675	0.238728	0.645133
without	MyCode	no	nnet	1.073346 mins	1.073035 mins	0.0003115177 mins	0.741049	0.725316	0.756329	0.711637	0.77046	0.756114	0.727657	0.756114	0.711637	0.733202	0.5	0.355818	0.470588	0.741049	0.743629	0.730737	0.75621	0.537433	0.761916	0.166805	0.948907	0.166805	0.537433	0.254592	0.0814637	0.0437813	0.26247	0.649675
without	MyCode	no	treebag	45.30211 secs	44.61208 secs	0.6900284 secs	0.911445	0.90094	0.921173	0.884271	0.938619	0.935091	0.890237	0.935091	0.884271	0.908971	0.5	0.442136	0.472826	0.911445	0.692006	0.678424	0.705344	0.526738	0.706664	0.137378	0.943934	0.137378	0.526738	0.21792	0.0814637	0.04291	0.31235	0.616701
without	MyCode	no	gbm	22.84349 secs	22.8035 secs	0.03998351 secs	0.756714	0.741282	0.771664	0.742327	0.7711	0.764319	0.749534	0.764319	0.742327	0.753163	0.5	0.371164	0.485614	0.756714	0.73252	0.719462	0.745282	0.564171	0.747451	0.165361	0.95083	0.165361	0.564171	0.255758	0.0814637	0.0459595	0.277935	0.655811
without	MyCode	no	LogitBoost	7.324323 secs	7.007114 secs	0.317209 secs	0.696292	0.679838	0.712377	0.609974	0.782609	0.737249	0.667394	0.737249	0.609974	0.6676	0.5	0.304987	0.413683	0.696292	0.761708	0.749111	0.773971	0.540107	0.781361	0.179715	0.950389	0.179715	0.540107	0.269693	0.0814637	0.0439991	0.244827	0.660734
without	MyCode	no	C5.0	35.63804 secs	35.51294 secs	0.1250951 secs	0.74009	0.72434	0.755389	0.737212	0.742967	0.741479	0.738716	0.741479	0.737212	0.73934	0.5	0.368606	0.497123	0.74009	0.717055	0.703782	0.730052	0.553476	0.731563	0.154593	0.948647	0.154593	0.553476	0.241681	0.0814637	0.0450882	0.291658	0.642519
without	MyCode	no	svmRadialWeights	8.446798 mins	8.435461 mins	0.01133645 mins	0.734015	0.718157	0.749435	0.751918	0.716113	0.725926	0.742706	0.725926	0.751918	0.738693	0.5	0.375959	0.517903	0.734015	0.693749	0.680186	0.707064	0.580214	0.703818	0.148022	0.94976	0.148022	0.580214	0.23587	0.0814637	0.0472664	0.31932	0.642016
with	MyCode	ratio_5	glm	2.809002 secs	2.775995 secs	0.03300738 secs	0.70679	0.690779	0.722427	0.674691	0.738889	0.720976	0.694316	0.720976	0.674691	0.697066	0.5	0.337346	0.467901	0.70679	0.689904	0.669529	0.709742	0.511561	0.72549	0.271057	0.88157	0.271057	0.511561	0.354354	0.166346	0.0850962	0.313942	0.618525
with	MyCode	ratio_5	xgbDART	13.60807 mins	13.60775 mins	0.0003221353 mins	0.811728	0.797834	0.825058	0.764198	0.859259	0.844475	0.784667	0.844475	0.764198	0.802333	0.5	0.382099	0.452469	0.811728	0.724519	0.704772	0.743632	0.384393	0.792388	0.269777	0.865784	0.269777	0.384393	0.317044	0.166346	0.0639423	0.237019	0.58839
with	MyCode	ratio_5	nnet	1.156825 mins	1.15657 mins	0.0002542734 mins	0.716358	0.700492	0.731833	0.676543	0.756173	0.735077	0.7004	0.735077	0.676543	0.704597	0.5	0.338272	0.460185	0.716358	0.702885	0.682729	0.722467	0.482659	0.746828	0.275578	0.878562	0.275578	0.482659	0.35084	0.166346	0.0802885	0.291346	0.614744
with	MyCode	ratio_5	treebag	51.02459 secs	50.33914 secs	0.6854544 secs	0.950617	0.942586	0.957822	0.925309	0.975926	0.974642	0.928907	0.974642	0.925309	0.949335	0.5	0.462654	0.474691	0.950617	0.637019	0.615932	0.657719	0.49422	0.665513	0.227696	0.868322	0.227696	0.49422	0.311759	0.166346	0.0822115	0.361058	0.579866
with	MyCode	ratio_5	gbm	24.8016 secs	24.77228 secs	0.02931857 secs	0.745062	0.729684	0.759996	0.72037	0.769753	0.757792	0.733529	0.757792	0.72037	0.738608	0.5	0.360185	0.475309	0.745062	0.710096	0.690071	0.729528	0.49711	0.752595	0.28619	0.882353	0.28619	0.49711	0.363252	0.166346	0.0826923	0.288942	0.624852
with	MyCode	ratio_5	LogitBoost	7.11866 secs	6.908244 secs	0.2104158 secs	0.665123	0.648575	0.681373	0.628395	0.701852	0.678215	0.653824	0.678215	0.628395	0.652355	0.5	0.314198	0.463272	0.665123	0.626923	0.605732	0.647756	0.453757	0.661476	0.211022	0.858533	0.211022	0.453757	0.288073	0.166346	0.0754808	0.357692	0.557617
with	MyCode	ratio_5	C5.0	33.38926 secs	33.29333 secs	0.09592724 secs	0.717901	0.702059	0.733349	0.669753	0.766049	0.74112	0.698761	0.74112	0.669753	0.703632	0.5	0.334877	0.451852	0.717901	0.706731	0.686644	0.726233	0.465318	0.754902	0.274744	0.876171	0.274744	0.465318	0.345494	0.166346	0.0774038	0.281731	0.61011
with	MyCode	ratio_5	svmRadialWeights	9.338935 mins	9.330482 mins	0.008452586 mins	0.717284	0.701432	0.732742	0.716667	0.717901	0.717553	0.717016	0.717553	0.716667	0.717109	0.5	0.358333	0.499383	0.717284	0.6875	0.667086	0.707384	0.563584	0.712226	0.28098	0.891053	0.28098	0.563584	0.375	0.166346	0.09375	0.333654	0.637905
without	MyCode	ratio_5	glm	2.759835 secs	2.727376 secs	0.03245902 secs	0.706173	0.690153	0.72182	0.672222	0.740123	0.721192	0.693064	0.721192	0.672222	0.695847	0.5	0.336111	0.466049	0.706173	0.6875	0.667086	0.707384	0.49711	0.72549	0.265432	0.878492	0.265432	0.49711	0.346076	0.166346	0.0826923	0.311538	0.6113
without	MyCode	ratio_5	xgbDART	13.50673 mins	13.50641 mins	0.0003171126 mins	0.797531	0.783274	0.811248	0.752469	0.842593	0.827001	0.772933	0.827001	0.752469	0.787977	0.5	0.376235	0.454938	0.797531	0.720192	0.700359	0.739403	0.419075	0.780277	0.275665	0.870656	0.275665	0.419075	0.332569	0.166346	0.0697115	0.252885	0.599676
without	MyCode	ratio_5	nnet	1.122149 mins	1.121894 mins	0.0002551039 mins	0.715432	0.699552	0.730923	0.707407	0.723457	0.718946	0.712029	0.718946	0.707407	0.71313	0.5	0.353704	0.491975	0.715432	0.68125	0.660739	0.701249	0.514451	0.714533	0.264487	0.880597	0.264487	0.514451	0.349362	0.166346	0.0855769	0.323558	0.614492
without	MyCode	ratio_5	treebag	46.97439 secs	46.3622 secs	0.6121831 secs	0.911111	0.900783	0.92069	0.87284	0.949383	0.945187	0.881881	0.945187	0.87284	0.907574	0.5	0.43642	0.461728	0.911111	0.646154	0.62517	0.666725	0.485549	0.678201	0.231405	0.868538	0.231405	0.485549	0.313433	0.166346	0.0807692	0.349038	0.581875
without	MyCode	ratio_5	gbm	23.68621 secs	23.65768 secs	0.02853441 secs	0.734568	0.719002	0.749709	0.716667	0.752469	0.743278	0.72646	0.743278	0.716667	0.72973	0.5	0.358333	0.482099	0.734568	0.697115	0.67686	0.716814	0.511561	0.734141	0.277429	0.882802	0.277429	0.511561	0.359756	0.166346	0.0850962	0.306731	0.622851
without	MyCode	ratio_5	LogitBoost	7.590835 secs	7.380179 secs	0.2106564 secs	0.669753	0.653257	0.685942	0.574074	0.765432	0.709924	0.642487	0.709924	0.574074	0.634812	0.5	0.287037	0.404321	0.669753	0.715865	0.695948	0.735172	0.462428	0.766436	0.283186	0.877228	0.283186	0.462428	0.351262	0.166346	0.0769231	0.271635	0.614432
without	MyCode	ratio_5	C5.0	29.53886 secs	29.45044 secs	0.0884161 secs	0.720988	0.705195	0.736381	0.678395	0.76358	0.741565	0.703641	0.741565	0.678395	0.708575	0.5	0.339198	0.457407	0.720988	0.691827	0.671483	0.711629	0.479769	0.734141	0.264753	0.876118	0.264753	0.479769	0.341213	0.166346	0.0798077	0.301442	0.606955
without	MyCode	ratio_5	svmRadialWeights	9.047285 mins	9.038675 mins	0.008609947 mins	0.713889	0.697985	0.729406	0.714198	0.71358	0.713757	0.714021	0.713757	0.714198	0.713977	0.5	0.357099	0.500309	0.713889	0.685577	0.665133	0.705497	0.566474	0.709343	0.28	0.891304	0.28	0.566474	0.374761	0.166346	0.0942308	0.336538	0.637908
with	MyCode	no	glm	3.367162 secs	3.326159 secs	0.0410037 secs	0.711637	0.695409	0.727468	0.654092	0.769182	0.739162	0.689794	0.739162	0.654092	0.69403	0.5	0.327046	0.442455	0.711637	0.753213	0.740474	0.765629	0.481283	0.77733	0.160858	0.944124	0.160858	0.481283	0.241125	0.0814637	0.0392071	0.243738	0.629307
with	MyCode	no	xgbDART	13.54143 mins	13.54104 mins	0.0003937046 mins	0.79124	0.776569	0.805365	0.748721	0.83376	0.818309	0.768415	0.818309	0.748721	0.78197	0.5	0.374361	0.457481	0.79124	0.769113	0.756646	0.781238	0.508021	0.792269	0.178236	0.947801	0.178236	0.508021	0.263889	0.0814637	0.0413853	0.232193	0.650145
with	MyCode	no	nnet	1.113054 mins	1.112743 mins	0.0003110011 mins	0.736253	0.720434	0.751629	0.711637	0.76087	0.748487	0.725168	0.748487	0.711637	0.729597	0.5	0.355818	0.475384	0.736253	0.734263	0.72123	0.746997	0.537433	0.751719	0.161058	0.94825	0.161058	0.537433	0.247842	0.0814637	0.0437813	0.271836	0.644576
with	MyCode	no	treebag	48.46115 secs	47.69475 secs	0.7664099 secs	0.94789	0.939513	0.955416	0.918798	0.976982	0.97556	0.923263	0.97556	0.918798	0.946329	0.5	0.459399	0.470908	0.94789	0.702679	0.689223	0.715877	0.52139	0.718757	0.141202	0.944237	0.141202	0.52139	0.222222	0.0814637	0.0424744	0.300806	0.620074
with	MyCode	no	gbm	23.88036 secs	23.84049 secs	0.03987694 secs	0.771739	0.756621	0.786348	0.733376	0.810102	0.794321	0.752375	0.794321	0.733376	0.762633	0.5	0.366688	0.461637	0.771739	0.773252	0.760859	0.785296	0.518717	0.795826	0.183886	0.949095	0.183886	0.518717	0.271519	0.0814637	0.0422566	0.229797	0.657271
with	MyCode	no	LogitBoost	7.697551 secs	7.388058 secs	0.3094933 secs	0.696292	0.679838	0.712377	0.609974	0.782609	0.737249	0.667394	0.737249	0.609974	0.6676	0.5	0.304987	0.413683	0.696292	0.761708	0.749111	0.773971	0.540107	0.781361	0.179715	0.950389	0.179715	0.540107	0.269693	0.0814637	0.0439991	0.244827	0.660734
with	MyCode	no	C5.0	40.24794 secs	40.1112 secs	0.1367309 secs	0.753197	0.737695	0.768224	0.745524	0.76087	0.757143	0.74937	0.757143	0.745524	0.751289	0.5	0.372762	0.492327	0.753197	0.729906	0.71681	0.742709	0.540107	0.746739	0.159055	0.948208	0.159055	0.540107	0.245742	0.0814637	0.0439991	0.276628	0.643423
with	MyCode	no	svmRadialWeights	8.707111 mins	8.695526 mins	0.01158542 mins	0.731777	0.71588	0.747241	0.744885	0.71867	0.725857	0.738017	0.725857	0.744885	0.735248	0.5	0.372442	0.513107	0.731777	0.698758	0.685255	0.712009	0.59893	0.707612	0.153741	0.952138	0.153741	0.59893	0.244675	0.0814637	0.0487911	0.31736	0.653271
without	nonMyCode	no	glm	8.704046 secs	8.603105 secs	0.1009417 secs	0.76634	0.759098	0.773467	0.700535	0.832145	0.806705	0.735364	0.806705	0.700535	0.749881	0.5	0.350267	0.434195	0.76634	0.816217	0.810465	0.821866	0.529158	0.840356	0.217972	0.955005	0.217972	0.529158	0.308759	0.0775674	0.0410454	0.188306	0.684757
without	nonMyCode	no	xgbDART	39.84131 mins	39.84037 mins	0.0009378592 mins	0.822341	0.815778	0.828764	0.784314	0.860368	0.848875	0.799558	0.848875	0.784314	0.815318	0.5	0.392157	0.461973	0.822341	0.823756	0.818095	0.829312	0.591793	0.843262	0.240985	0.960886	0.240985	0.591793	0.3425	0.0775674	0.0459038	0.190484	0.717527
without	nonMyCode	no	nnet	5.120332 mins	5.119537 mins	0.0007951061 mins	0.783942	0.776893	0.790869	0.74287	0.825015	0.809354	0.762388	0.809354	0.74287	0.774688	0.5	0.371435	0.458928	0.783942	0.802703	0.796797	0.80851	0.588193	0.820741	0.216252	0.959516	0.216252	0.588193	0.316238	0.0775674	0.0456246	0.210979	0.704467
without	nonMyCode	no	treebag	3.497432 mins	3.409858 mins	0.08757356 mins	0.89743	0.892182	0.902506	0.861408	0.933452	0.928286	0.870722	0.928286	0.861408	0.893597	0.5	0.430704	0.463978	0.89743	0.779974	0.773834	0.786024	0.592513	0.795738	0.196092	0.958716	0.196092	0.592513	0.294665	0.0775674	0.0459597	0.234378	0.694125
without	nonMyCode	no	gbm	1.600324 mins	1.598055 mins	0.002268513 mins	0.800802	0.793954	0.80752	0.76738	0.834225	0.82235	0.781955	0.82235	0.76738	0.793914	0.5	0.38369	0.466578	0.800802	0.814989	0.809222	0.820652	0.615551	0.831759	0.235278	0.962587	0.235278	0.615551	0.340434	0.0775674	0.0477467	0.202937	0.723655
without	nonMyCode	no	LogitBoost	29.94156 secs	28.5883 secs	1.35326 secs	0.755199	0.747845	0.762443	0.652555	0.857843	0.821121	0.711733	0.821121	0.652555	0.727197	0.5	0.326277	0.397356	0.755199	0.835539	0.830027	0.840942	0.511159	0.862816	0.238575	0.954524	0.238575	0.511159	0.325315	0.0775674	0.0396493	0.166192	0.686988
without	nonMyCode	no	C5.0	3.802426 mins	3.791767 mins	0.01065862 mins	0.800802	0.793954	0.80752	0.798723	0.802882	0.802058	0.799556	0.802058	0.798723	0.800387	0.5	0.399361	0.49792	0.800802	0.784107	0.778007	0.790114	0.662347	0.794346	0.213111	0.965489	0.213111	0.662347	0.322468	0.0775674	0.0513766	0.241079	0.728346
without	nonMyCode	no	svmRadialWeights	1.864421 hours	1.861693 hours	0.002728618 hours	0.775178	0.768031	0.782207	0.726679	0.823678	0.804738	0.750846	0.804738	0.726679	0.763719	0.5	0.363339	0.4515	0.775178	0.809292	0.80346	0.815024	0.558675	0.830367	0.216881	0.95722	0.216881	0.558675	0.312462	0.0775674	0.043335	0.19981	0.694521
